# Supplementary material for: A Sensor Fusion Based Nonholonomic Wheeled Mobile Robot for Tracking Control
Source: Sensors (Basel). 2020 Dec 9;20(24):7055. doi: 10.3390/s20247055 (PMC7764409; doi:10.3390/s20247055)
Supplement: Supplementary file 1 [file sensors-20-07055-s001.zip]

Archive with 2 entries (2 files):
- Supplement_1_Trajectory Tracking.mp4
- Supplement_2_Dynamic_Tracking.mp4
